# Supplementary material for: Anticardiolipin (aCL) in sera from periodontitis subjects activate Toll-like receptor 4 (TLR4)
Source: PLoS One. 2018 Sep 7;13(9):e0203494. doi: 10.1371/journal.pone.0203494 (PMC6128564; doi:10.1371/journal.pone.0203494)
Supplement: S1 Table — Clinical Characteristics and serum anticardiolipin (aCL) levels for 629 subjects with or without periodontitis. (XLSX) [file pone.0203494.s001.xlsx]

## Sheet: Sheet1
S1 Table. Supporting data for Table 1.: Clinical Characteristics and serum anticardiolipin (aCL) levels for 629 subjects with or without periodontitis
	Mean PD*	Diagnosis**	Age (years)	Sex	Mean ALOSS***	IgG aCL (GPL/ml)	IgM aCL (MPL/ml)
	2.18269	JP	25	F	0.39	1.61	0.81
	2.40179	AP	45	F	0.18	7.4	11.67
	3.025	JP	25	M	1.33	9.16	1.87
	3.75	SP	29	M	4.55	6.04	2.73
	2.83333	JP	22	M	0.73	12.77	6.27
	2.85185	JP	21	M	1.06	2.35	1.87
	4.00926	SP	16	F	2.12	7.89	2.9
	2.75	AP	37	M	0.7	8.99	2.82
	3	JP	30	F	0.94	8.87	6.44
	2.05172	AP	28	F	0.15	8.86	2.12
	2.75	AP	24	F	0.59	7.43	3.64
	2.22321	AP	37	M	0.49	7.97	2.35
	2.22321	JP	43	F	0.97	4.87	2
	2.42857	AP	33	M	1.24	4.49	3.87
	3.22321	AP	39	F	1.79	5.47	1
	2.20192	JP	32	M	0.57	8.84	3.65
	4.25	JP	35	F	3.25	3.79	1.04
	3.38839	JP	23	F	0.91	2.36	0.69
	2.18519	JP	23	F	0.94	8.75	4.82
	2.74107	JP	17	F	0.85	12.71	3.34
	4.51923	SP	25	F	2.51	7.13	3.4
	2.97222	AP	48	M	3.91	4.48	3.46
	3.61111	AP	42	M	4.54	5.1	1.99
	2.40179	JP	13	F	0.07	8.05	2.93
	3.05357	JP	22	M	0.9	5.07	1.13
	2.55769	JP	32	M	0.35	9.9	12.29
	3.88426	SP	34	M	3.7	78.98	11.32
	3.99138	SP	32	F	2.81	1.88	3.8
	2.83929	JP	22	F	0.71	3.16	2.33
	2.56481	SP	31	F	2.7	9.02	1.8
	2.35417	JP	30	F	0.85	12.35	6.19
	2.75	JP	22	F	0.74	11.97	1.19
	3.57983	SP	36	F	3	2.65	2.18
	4.09259	SP	34	M	2.26	3.06	0.65
	2.5	SP	33	F	1.23	7.99	0.15
	3.625	SP	41	M	3.8	4.92	7.8
	2.6131	SP	42	F	3.48	2.65	0.27
	4.2931	SP	30	F	3.42	6.29	3.18
	4.38889	SP	27	M	3.43	5.17	3.08
	1.69565	JP	32	F	0.34	9.36	33.04
	3.98077	SP	28	M	2.77	4.63	1.14
	3.12963	SP	20	M	2.31	4.06	1.94
	4.12037	SP	26	M	4.07	2.38	3.84
	4.10577	SP	27	M	3.28	10.73	5.77
	2.82143	SP	19	F	2.04	4.25	3.62
	5.18269	SP	19	F	3.88	3.8	2.09
	2.655	SP	33	M	2.46	0.43	0
	2.01705	SP	37	F	1.74	17.99	10.06
	2.11607	NP	27	F	0	3.33	1.38
	3.45652	SP	27	F	3.11	5.79	3.91
	3.14815	SP	28	M	3.02	5.88	3.04
	5.025	SP	40	F	7.02	3.88	10.64
	3.59167	SP	22	F	2.07	6.73	16.67
	2.09259	JP	38	F	0.4	13.52	2.68
	3.29464	SP	34	M	2.34	8.98	18.23
	2.20455	AP	42	F	1.05	7.38	2.52
	1.89423	AP	38	F	0.97	8.37	4.8
	2.82143	SP	27	M	1.87	2.94	1.41
	4.12097	SP	27	F	2.74	3.07	0.87
	4.00833	SP	32	M	1.99	5.54	6.71
	2.65179	JP	35	M	1.22	23.19	0
	3.07143	SP	27	F	2.48	6.78	5.16
	3.125	SP	24	F	2.33	3.77	0.76
	1.85577	SP	27	F	2.71	8.32	3.7
	3.99138	SP	23	F	3.72	6.73	4.07
	3.09167	AP	38	F	1.92	7.76	3.68
	2.73214	JP	19	M	1.05	4.82	1.45
	2.45536	SP	32	M	1.21	6.81	3.03
	2.15741	JP	28	F	0.33	9.68	4.75
	2.53571	AP	46	M	2.73	1.57	17.79
	1.78448	NP	23	F	0	3.8	4.82
	1.6875	NP	20	F	0	2.97	2.77
	3.92857	AP	63	F	3.86	1.92	3.57
	2.69643	JP	31	M	0.89	4.5	3.43
	3.67742	SP	27	F	2.15	4.63	3.67
	1.9	JP	33	M	0.99	3.82	0
	4.19196	SP	28	F	2.08	4.37	2.53
	2.12963	AP	53	M	0.81	28.98	1.84
	2.0625	NP	16	M	0	5.78	4.3
	4.06481	SP	34	F	2.13	11.48	1.04
	2.07212	NP	37	F	0.34	6.63	4.23
	1.88043	NP	58	M	0.26	6.14	1.27
	3.26786	JP	16	F	1.24	3.77	12.24
	3.6875	SP	35	F	2.78	5.94	8.98
	1.98214	JP	19	F	0.14	7.22	3.05
	2.98214	JP	17	F	1.17	6.54	8.69
	6.5	SP	28	F	6.69	6.63	4.86
	3.22768	SP	30	F	1.09	7.63	4.7
	2.63025	JP	19	F	0.82	5.47	3.85
	1.73214	NP	19	F	0.04	9.98	2.62
	4.46875	SP	34	F	3.66	5.61	4.9
	4.07609	SP	37	M	3.77	4.03	4.02
	4.76613	SP	31	F	3.82	5.3	4.52
	2.8125	SP	28	F	1.33	4.13	1.27
	4.8125	JP	22	F	2.39	26.06	3.76
	2.92857	JP	23	F	0.48	18.75	2.01
	4.14062	SP	40	M	3.28	7.06	1.19
	3.72414	JP	24	M	1.46	5.41	2.11
	4.39815	SP	38	F	5.19	3.42	2.55
	2.52679	JP	26	F	0.5	8.38	1.71
	2.52778	JP	21	F	0.09	16.71	4
	4.53571	SP	16	M	2.94	4.58	2.2
	1.73214	NP	18	F	0	5.51	4.37
	3.45312	AP	70	F	4.03	9.26	4.08
	2.10714	NP	20	M	0	7.33	13.11
	2.08929	JP	33	F	0.43	10.3	3.08
	2.66146	SP	29	M	2.36	13.68	3.9
	1.96429	JP	35	M	0.71	9.88	3.2
	4.89286	SP	32	M	4.19	5.41	1.59
	2.84375	SP	41	F	4.08	5.34	0.65
	2.15179	NP	22	F	0	2.68	12.8
	2.73333	AP	44	M	1.47	10.94	4.69
	2.45536	JP	43	F	1.21	14.82	4.95
	2.47222	JP	27	M	0.75	10.89	3
	1.97321	AP	47	F	0.79	12.86	0.23
	4.625	SP	31	M	3.84	2.84	2.67
	3.70833	SP	34	F	1.98	3.84	0
	2.75	SP	24	F	2.67	2.06	7.51
	3.15625	AP	37	F	1.75	5.61	4.08
	3.19643	SP	17	F	1.55	6.66	3.94
	2.56731	NP	36	F	0.83	3.23	3.43
	1.86607	JP	18	F	0.57	2.3	5.75
	2.16379	JP	24	F	0.79	10.61	12.2
	2.9	SP	24	F	1.14	5.73	4.33
	2.58984	JP	26	F	0.8	7.81	5.41
	3.77344	SP	24	F	3.21	0.99	2.3
	2.02679	NP	20	M	0	5	3.43
	3.02	SP	26	F	2.63	4.95	2.31
	2.56034	JP	35	F	0.84	6.29	1.97
	2.41071	AP	31	M	0.82	4.8	7.08
	2.975	AP	41	F	2.12	8.06	1.95
	2.44643	JP	24	F	0.38	11.82	5.06
	2.77315	JP	21	F	1.09	8.13	1.25
	2.83929	JP	15	F	0.27	18.6	5.59
	1.98558	JP	34	M	1.04	7.06	6.34
	2.10345	JP	18	M	0.14	6.04	3.16
	2.34375	AP	47	F	0.28	2.17	3.16
	4.08929	SP	35	F	3.87	3.73	4.41
	2.85714	JP	16	F	1.13	9.25	1.58
	2.30208	JP	27	F	0.4	5.42	1.06
	2.34821	NP	16	M	0	6.43	4.34
	4.04	AP	38	F	2.94	3.86	5.54
	2.5	JP	25	F	0.24	14.11	2.81
	4.77419	SP	27	F	1.9	5.45	4.55
	2.5625	JP	36	F	0.56	5.72	0.41
	5.31933	SP	26	M	5.94	10.11	9.3
	2.14286	NP	18	M	0	16.67	30.97
	1.96429	NP	40	F	0	4.21	9.2
	2.31731	JP	27	F	1.12	4.55	1.57
	2.80357	SP	29	F	1.03	5.8	3.67
	3.61607	AP	35	F	2.73	8.36	2.89
	4.73958	SP	29	F	6.54	8.82	0.98
	2.0625	NP	35	M	1.02	36.97	0
	2.09821	NP	35	M	0.49	9.29	0.31
	4.17391	SP	31	F	3.8	9.32	10.19
	1.91379	NP	17	M	0	5.31	1.54
	2.39773	AP	36	F	1.99	4.14	3.8
	3.125	JP	16	F	1.14	12.37	12.87
	2.27632	JP	10	M	0.18	7.94	12.05
	2.42593	SP	31	M	1.05	15.64	0.28
	2.16071	JP	31	M	0.23	13.8	5.3
	2.2	AP	52	F	2.06	1.6	12.42
	1.96429	NP	19	M	0	4.86	12.84
	3.71429	SP	22	F	1.96	16.22	5.03
	2.06944	NP	46	F	0.45	2.34	1.31
	2.20536	NP	46	F	0.63	3.38	3.79
	1.89286	AP	45	M	0.43	4.84	4.81
	1.63393	NP	45	M	0.5	6.42	2.13
	2.49107	AP	43	F	0.78	9.96	1.24
	2.48707	AP	43	F	1.29	10.31	1.85
	1.69196	NP	47	F	0	7.56	0.26
	1.99107	NP	47	F	0.44	11.51	1.2
	1.91518	NP	41	M	0.2	4.69	2.73
	1.83654	NP	40	M	0.17	7.06	0.75
	2.30357	AP	43	M	1.3	3.74	0.11
	2.37917	AP	43	M	0.83	4.93	0
	2.00926	NP	50	M	0.31	7.37	0.79
	1.60185	NP	50	M	0.72	11.3	0.24
	2.15596	NP	37	F	0.62	5.63	1.87
	1.85326	AP	48	F	0.78	6.36	6.78
	2.09135	NP	47	F	0.48	11.48	8.46
	1.845	NP	47	F	0.27	7.37	6.46
	5.25	SP	30	M	4.62	33.51	4.4
	4.44444	SP	29	F	3.24	4.23	8.12
	5.13333	SP	35	F	6.53	7.04	2.88
	2.40476	AP	45	F	1.26	21.2	0.63
	3.3871	SP	26	F	2.4	7.55	15.84
	2.41964	NP	16	M	0	6.66	2.86
	4.11667	AP	37	M	3.61	9.92	0.04
	2.04018	NP	43	F	0.66	6.39	4.35
	2.05833	NP	35	M	0.97	5.31	3.14
	2.2069	NP	35	M	0.81	3.68	4.07
	1.91518	NP	37	F	0.16	11.16	3.54
	1.82143	NP	37	F	0.06	5.6	20.55
	2.26786	AP	36	F	0.63	5.16	12.7
	1.79018	NP	36	F	0.13	6.57	12.22
	2.30357	NP	38	M	0.49	6.95	5.02
	2.97222	AP	38	M	2.21	3.83	2.6
	1.97396	NP	36	F	0.21	6.66	1.41
	3.54622	JP	24	M	1.5	7.63	3.29
	1.9375	NP	36	F	0.5	11	1.36
	3.16477	AP	45	M	2.84	11.25	1.94
	3.59135	AP	45	M	2.24	28.51	0.45
	2.56897	AP	42	M	1.28	8.06	0.78
	1.96875	NP	36	M	0.18	4.9	1.18
	3.10096	AP	36	M	2.22	6.98	1.36
	4.22917	SP	34	F	4.6	7.66	15.32
	2	AP	42	M	0.315	5.6	0.75
	1.95833	JP	20	F	0.73	9.53	4.97
	2.69643	JP	16	M	0.2	13.3	3.48
	3.04464	JP	14	M	0.56	6.76	2.07
	3.23387	AP	40	F	2.01	26.47	12.15
	2.23214	NP	34	M	0.73	4.39	2.11
	2.06696	NP	34	M	0.18	2.49	1.1
	4.46983	SP	34	F	4.84	2.62	0.69
	3.00962	AP	39	M	1.37	3.51	3.95
	1.64	NP	36	F	0.56	7.88	2.93
	1.75893	NP	15	M	0	7.81	2.66
	1.79808	NP	14	M	0	10.64	7.87
	1.77273	NP	12	M	0	6.53	2.99
	2.20673	NP	39	F	0.46	2.83	0.82
	1.8125	NP	39	F	0	5.49	1.88
	3.66964	SP	26	F	2.38	2.42	1.63
	2.96429	JP	26	F	1.07	6.12	1.03
	2.09821	NP	35	F	0.69	7.77	4.7
	2.07143	NP	35	F	0.13	20.14	30.08
	2.12019	NP	37	F	0.66	6.8	0.61
	1.72115	NP	36	F	0.91	7.85	1.98
	4.01852	SP	29	F	2.9	4.78	0
	2.7	AP	58	M	8.35	7.09	3.93
	3.8125	AP	41	F	3.5	5.79	4.83
	1.83929	NP	17	M	0	10.87	4.99
	1.64286	AP	67	M	3.36	3.54	1.43
	1.8125	NP	37	F	0.52	3.2	0.78
	1.74554	NP	41	F	0.22	8.64	2.47
	1.84722	AP	41	F	0.55	5.4	7.35
	2.01852	AP	51	F	0.34	6.82	1.64
	2.05357	NP	28	F	0.01	7.16	5.22
	1.90104	NP	39	F	0.28	4.78	0.87
	1.775	AP	39	F	0.59	8.64	2.08
	1.94907	NP	36	M	0.33	10.24	1.56
	2.03125	NP	36	M	0.46	8.15	5.71
	3.80263	SP	34	M	4.79	6.23	1.26
	6.37975	SP	29	M	8.89	2.94	16.74
	2.375	JP	35	F	1.17	4.48	6.48
	1.77778	NP	36	M	0.4	4.06	1.41
	1.84821	NP	36	M	0.37	6.16	0.34
	2.3	AP	55	M	2.55	2.8	1.32
	1.82692	NP	55	M	1.31	18.46	1.66
	2.03125	NP	39	M	0.27	7.52	2.42
	1.75893	NP	12	F	0	3.86	7.01
	1.875	NP	46	M	0.56	6.8	3.18
	1.76042	AP	48	F	0.5	3.67	10.17
	2.84821	JP	29	F	1.01	4.14	0.27
	2.48	SP	38	F	1.59	5.15	0.38
	2.37069	JP	20	M	0.52	13.57	1.35
	3.21875	SP	27	M	1.72	8.68	0.01
	3.77679	JP	16	M	1.41	5.31	0.81
	3.08333	AP	47	M	1.49	8.33	7.92
	2.00481	AP	47	F	1.41	2.28	71.88
	1.95982	AP	47	F	1.48	2.28	13.71
	2.15179	AP	39	M	1.25	1.56	0.67
	2.37054	AP	39	M	0.83	8.77	1.62
	2.13839	AP	45	M	0.79	11.87	2.77
	2.71429	AP	45	M	1.32	13.52	2.88
	1.92857	NP	18	F	0	6.59	3.84
	5.5625	AP	63	M	5.5	3.45	2.57
	2.10185	AP	50	M	0.73	4.46	5.04
	2.23214	NP	20	M	0	6.02	11.07
	1.95455	AP	44	F	1.61	6.62	13.99
	2.625	JP	26	M	0.47	13.94	9.35
	2.02679	JP	36	F	0.55	13.98	7.62
	3.92857	SP	31	F	2.58	20.28	11.59
	1.71094	NP	41	F	0.16	7.53	2.36
	2.07422	NP	41	F	0.01	2.03	5.41
	1.80769	NP	38	F	0.28	3.38	13.81
	2.48438	NP	38	F	0.74	7.91	1.09
	1.90323	NP	39	M	0.09	3.17	0.67
	2.3125	AP	37	M	1.11	4.48	2.62
	2.32589	AP	48	M	2.31	4.51	9.25
	1.94907	AP	48	M	2.42	5.47	0.57
	4.20588	AP	45	M	5.52	2.25	0.3
	2.48	AP	48	F	1.7	25.85	0.92
	2.09524	AP	55	F	2.15	6.97	2.69
	1.83594	NP	29	F	0	7.43	40.32
	1.875	NP	29	F	0	4.31	5.92
	2.09896	JP	12	F	0.11	3.68	15.59
	2.99	AP	28	M	0.48	10.71	4.99
	2.70192	AP	38	F	0.86	6.43	7.02
	1.66071	NP	45	F	0.5	5.01	8.24
	1.56696	AP	45	F	1.7	8.26	7.76
	4.05357	SP	33	F	1.92	18.09	16.32
	3.67105	AP	69	F	3.79	1.88	3.1
	2.66071	SP	40	F	2.48	3.35	6.16
	2.33929	NP	21	M	0	8.16	6.19
	3.34259	JP	34	F	0.98	3.96	0
	2.375	JP	20	F	0.34	5.26	10.84
	2.20089	NP	42	F	0	7.64	3.71
	1.95192	NP	42	F	0.49	3.55	3.32
	2.75325	AP	51	F	3.09	5.1	3.82
	2.14583	NP	44	F	0.16	3.55	3.02
	1.82589	NP	44	F	0.21	2.9	3.09
	4.40625	AP	44	F	5.7	2.65	0.9
	2.5	AP	44	F	2.27	2.27	1.41
	1.785	NP	39	F	0.42	5.55	9.19
	1.77679	NP	39	F	0.28	9.93	4.68
	2.17544	AP	49	M	1.52	13.15	9.76
	1.8125	AP	49	M	0.44	4.97	0.98
	1.78125	NP	45	F	0.74	22.13	14.7
	1.825	NP	45	F	0.32	5.43	1.02
	1.92857	NP	38	M	0.68	3.02	3.44
	1.77917	NP	38	M	0.44	7.05	5.41
	2.27315	AP	42	F	0.78	8.91	1.23
	1.91146	AP	42	F	0.49	7.47	5.63
	1.99554	NP	44	F	0.7	5.92	0.58
	2.16146	NP	44	F	0.29	9.7	10.72
	2.01087	AP	46	M	1.82	3.38	0.98
	2.19444	AP	46	M	1.88	2.27	1.8
	3.54167	SP	30	M	3.07	5.19	5.65
	2.13095	AP	45	M	0.52	1.27	5.2
	2.70833	AP	40	F	0.77	3.68	5.9
	2.16304	AP	40	F	0.49	14.49	0.74
	2.56466	AP	39	M	0.56	3.37	5.74
	1.73214	NP	49	F	0.21	6.71	0.8
	1.67308	NP	49	F	0.13	6.53	3.13
	1.68452	NP	38	F	0.03	3.83	27.94
	1.75	NP	38	F	0.23	5.7	0.92
	3.01667	AP	37	F	1.67	7.55	10.45
	2.57422	AP	37	F	0.73	7.85	5.88
	2.88021	AP	39	M	2.42	2.59	0.67
	5.01316	AP	75	F	4.76	5.37	2.56
	2.85714	AP	57	M	3.46	4.08	1.17
	2.07143	NP	18	F	0	4.28	3.95
	2.95	AP	39	M	1.69	5.21	0.4
	2.87037	AP	39	M	2.15	2.9	0.16
	2.76	AP	37	F	0.99	6.23	24.98
	2.30556	AP	37	F	0.42	5.3	3.29
	5.83594	SP	33	M	5.5	4.8	11.54
	2.9	AP	61	F	2.72	3.62	1.15
	2.17411	NP	37	F	0.33	2.62	0.73
	2.45089	AP	37	F	0.81	3.02	2.97
	1.92857	NP	37	F	0.11	5.14	3
	2.35185	JP	27	F	0.46	2.69	2.73
	2.07292	NP	37	F	0.47	3.06	0.14
	2.34914	AP	38	F	0.26	267	1.88
	2.86667	AP	38	F	0.46	4.17	16.44
	1.75893	NP	43	F	0.38	5.47	0.86
	1.86638	NP	41	F	0.11	6.66	1.88
	2.17188	NP	41	F	0.52	3.52	9.53
	3.78571	SP	16	F	1.76	15.57	3.25
	2.0625	NP	22	M	0	10.64	0.64
	2.20982	NP	41	M	0.35	2.93	8.85
	2.46667	AP	41	M	0.55	5.28	19.93
	2.75	AP	40	F	1.02	108.18	2.78
	2.58036	JP	16	F	0.84	6.33	2.34
	2.5125	JP	34	F	0.67	6.32	3.8
	2.61607	JP	27	F	0.2	12.84	3.51
	2.00893	AP	49	M	0.53	3.15	8.18
	2.19196	AP	49	M	0.82	2.46	9.4
	2.17857	NP	15	F	0.03	2.37	1.08
	1.95312	NP	37	F	1.5	4.55	2.08
	2.74107	AP	37	F	2.03	11.09	4.13
	2.41204	AP	59	M	1.8	2.74	1.66
	2.02083	NP	59	M	0.65	2.62	3.92
	5.11458	SP	31	F	4.6	9.72	2.42
	2.41346	JP	27	F	1.62	20.46	6.67
	1.9375	NP	17	M	0	12.16	1.64
	3.04464	JP	34	M	0.82	9.49	6.02
	2.35714	AP	39	M	0.38	29.08	10.03
	3.56818	SP	29	F	2	1.91	8.62
	1.96429	JP	32	F	0.1	2.38	4.62
	2.74107	JP	27	F	0.5	13.09	3.76
	2.48077	JP	12	M	0.58	7.62	6.01
	2.825	SP	21	F	0.96	9.65	6.62
	2.65179	JP	14	M	0.29	9.4	4.36
	1.83854	AP	37	F	0.74	1.89	5.18
	1.89583	NP	37	F	0.31	3.12	5.09
	3.40278	AP	44	M	2.76	3.95	1.19
	1.69141	NP	44	M	0.2	1.79	13.19
	1.95833	AP	41	M	1.64	3.09	12.21
	2.525	AP	37	M	0.66	8.04	1.42
	2.41797	AP	37	M	0.37	8.22	3.89
	2.21875	NP	37	M	0.18	4.57	7.32
	2.15417	NP	37	M	0.15	8.53	8.98
	1.73077	NP	16	F	0	2.49	2.45
	1.87054	NP	45	F	0.81	8.29	0.89
	2.22321	AP	45	F	0.59	3.92	0.92
	5.30357	SP	31	F	4.3	13.89	4.91
	3.62931	SP	25	M	2.09	5.41	1.99
	2.27679	JP	29	M	0.71	8.75	8.89
	2.42391	AP	32	F	1.53	17.69	1.17
	1.88636	AP	40	F	3.41	4.61	8.62
	2.05	AP	39	M	1.23	22.36	1.87
	2.46429	SP	26	M	1.75	0.9	0.04
	2.92241	AP	40	F	2.66	14.62	2.06
	2.19643	NP	18	M	0	6.86	3.04
	1.98214	AP	39	F	0.86	4.48	3.35
	1.74107	NP	39	F	0.11	8.22	0.33
	1.71429	NP	43	F	0	2.33	0.19
	1.78571	NP	43	F	0.14	2.33	7.85
	3.35648	AP	44	F	2.34	6.69	10.1
	2.87946	AP	44	F	1.67	5.86	3.75
	1.70089	NP	37	F	0.03	8.17	11.43
	1.92708	AP	37	F	1.1	6.23	4.24
	2.05729	NP	44	F	0.16	6.19	0.22
	2.15865	NP	44	F	0.1	2.96	0.31
	3.09821	JP	34	F	1.96	5.55	2.08
	2.41071	NP	18	M	0	6.89	13.15
	1.6875	NP	35	F	0.29	11.8	1.66
	1.98558	AP	35	F	0.52	5.33	1.91
	2.86607	JP	16	M	0.49	10.79	4.35
	2.66071	AP	43	F	1.59	2.27	2.23
	2.03125	AP	43	F	0.45	5.67	3.22
	4.82143	JP	12	F	1.71	7.96	2.57
	2.90323	AP	30	F	0.31	6.27	0.22
	2.11607	NP	17	M	0	8.42	4.62
	2.98077	AP	31	M	0.78	7.28	3.27
	1.95089	NP	35	F	0.11	2.77	1.74
	1.75893	NP	35	F	0.14	2.14	0.54
	2.14286	AP	38	F	0.3	4.72	10.76
	2.03	AP	48	F	1.27	2.77	3.75
	2.07407	AP	48	F	0.42	4.87	3.79
	2.47581	NP	30	M	0.22	8.85	1.94
	2.75	AP	35	F	0.81	3.9	6.31
	3.15833	JP	22	M	0.63	15.19	5.03
	1.82692	NP	48	F	0.56	11.51	5.95
	1.83333	NP	48	F	0.44	5.04	8.14
	2.15179	JP	30	F	0.21	3.57	3.62
	2.3125	NP	35	M	0.08	12.38	16.09
	2.29464	NP	35	M	0.38	1.79	3.68
	1.98558	NP	42	F	0.33	3.86	2.59
	2.19643	NP	42	F	0.41	6.1	3.22
	1.64062	NP	44	F	0.3	2.68	2.35
	2.3037	NP	44	F	0.93	10.9	5.31
	2.06481	NP	44	F	0.43	5.03	4.8
	2.04018	NP	44	F	0.2	8.22	4.27
	2.22321	AP	45	M	0.47	3.8	12.3
	2.02	NP	44	M	0.53	2.99	9.36
	2.28241	AP	38	F	0.31	6.8	2.41
	2.08654	NP	38	F	0.17	3.21	2.11
	2.5	AP	48	F	0.68	10.03	2.23
	2.11161	NP	48	F	0.25	3.61	5.5
	2.45192	AP	43	M	2.13	3.3	3.32
	3.025	AP	43	M	2.77	3.92	1.83
	1.91518	NP	42	F	0.56	1.53	1.97
	2.51562	AP	42	F	0.7	2.02	1.01
	1.59615	NP	43	F	0.26	3.56	5.91
	1.81	NP	43	F	0.36	8.53	2.75
	1.64583	NP	40	F	1.14	7.07	5.02
	1.70982	NP	40	F	0.24	4.38	0.81
	2.21875	NP	41	F	0.39	5.54	0.26
	2.93	AP	41	F	1.65	2.58	0.75
	6.05357	SP	26	F	6.44	2.97	17.17
	2.08482	NP	45	M	0.69	2.81	4.87
	2.07143	NP	45	M	0.41	5.04	4.78
	2.20833	NP	40	F	0.25	9.98	9.97
	2.17857	NP	40	F	0.07	5.57	0.71
	2.905	AP	38	F	2.07	3.35	1.64
	2.91667	AP	38	F	0.47	3	4.87
	2.96296	AP	45	F	3.71	39.78	5.18
	2.335	AP	45	F	2.98	14.76	22.08
	2.91406	JP	27	M	0.86	10.67	1.17
	3.625	SP	33	F	2.07	7.18	4.6
	2.49554	JP	25	F	0.38	9.29	12.5
	4.71296	SP	32	F	3.14	16.97	8.84
	2.49107	JP	16	F	0.36	7.76	4.46
	2.26042	JP	43	F	0.8	4.84	3.46
	1.74107	NP	51	F	0.01	3.19	9.44
	1.94196	NP	43	F	0.43	4.35	4.03
	2.375	AP	43	F	0.48	4.56	6.06
	3	SP	34	F	2	4.75	4.07
	2.46	JP	16	F	0.66	5.54	41.69
	1.80172	NP	17	M	0	5.54	4.79
	1.98214	NP	14	M	0.03	5.93	6.1
	1.83036	NP	12	M	0	9.02	7.14
	3.45536	SP	14	F	1.6	9.78	17.51
	2.56818	JP	12	F	0.94	6.27	2.11
	3.22917	JP	23	M	1.38	16.77	7.12
	3.41379	AP	35	F	1.22	5.01	0.98
	2.12	AP	46	F	0.36	8.48	2.13
	2.00893	NP	18	F	0	3.54	4.11
	2.23864	JP	24	M	0.33	8.9	26.83
	2.38793	JP	23	M	0.37	8.84	1.97
	3.04808	JP	19	M	1.11	8.56	8.01
	3.5125	SP	41	M	5	8.23	3.78
	3.36458	JP	25	M	0.72	6.08	1.99
	2.8125	JP	14	F	0.18	10.91	6.07
	2.12963	JP	37	F	0.63	4.86	2.28
	1.75893	NP	13	M	0	6.42	6.07
	3.76087	SP	32	F	2.52	4.65	0
	1.80357	NP	16	M	0	9.31	11.48
	2.38889	JP	32	M	0.96	8.11	3.95
	1.67593	JP	32	F	0.96	9.01	5.35
	2.31522	AP	67	F	1.46	8.96	22.09
	2.92857	JP	22	F	1.04	3.48	3.17
	3.42788	JP	34	F	2.37	5.51	4.87
	3.35185	JP	22	F	2.13	6.42	3.35
	1.80357	NP	20	M	0	11.07	2.31
	4.8125	SP	26	F	3.9	20.27	5.51
	2.54839	JP	20	F	0.18	3.75	3.36
	2.50893	JP	30	F	1.29	23.92	20.8
	2.16964	JP	24	F	0.4	14.87	24.32
	2.38043	AP	38	M	0.28	6.37	6.49
	7	SP	26	M	4.83	2.63	8.54
	8.05357	SP	29	F	9.07	6.12	6.86
	5.5	AP	48	F	9.33	2.91	2.79
	5.49074	SP	29	F	5.59	8.82	18.03
	2.11607	NP	19	M	0	4.9	6.04
	2.59615	JP	33	F	0.86	9.52	3.42
	4.16667	SP	33	F	4.32	6.93	0.15
	3.29167	SP	66	F	6.58	31.97	5.5
	2.4625	AP	61	F	1.54	3.57	0.67
	2.39286	JP	19	F	0.33	8.69	2.62
	2.10417	SP	23	F	1.08	5.58	3.74
	3.27778	JP	24	F	1.85	4.81	3.07
	4.11538	SP	24	F	1.96	2.04	10.12
	2.5	AP	62	F	1.82	8.86	1.7
	1.63889	NP	30	M	0	7.06	3.74
	2.28846	JP	25	F	0.98	8.38	7.81
	2.13393	JP	23	F	0.39	11.43	1.64
	4.11538	SP	32	M	1.38	39.56	9.04
	3.91	JP	15	F	3.32	8.57	0.87
	2.62097	SP	24	F	0.46	10.77	7.29
	3.23214	SP	26	F	1.38	11.37	9.9
	2.80469	JP	33	M	0.63	8.26	1.54
	2.20192	JP	32	F	0.78	6.1	6.4
	3.22222	SP	34	F	1.58	4.35	2.42
	3.23077	SP	33	F	2.61	8.54	17.01
	2.24107	JP	18	F	0.42	13.2	6.96
	2.90179	AP	44	M	1.38	10.93	63.64
	3.0625	JP	31	M	1.25	5.44	0.9
	2.98529	NP	18	M	0	6.57	12.62
	3.34821	JP	15	M	0.37	12.49	1.53
	3.16964	AP	46	F	1.5	8.26	2.4
	1.67857	NP	27	M	0	9.02	2.14
	2.675	AP	50	F	3.21	12.89	6.57
	4.19	SP	35	M	1.03	7.28	0
	5.10776	SP	32	F	5.1	6.83	7.63
	3.0625	JP	18	F	0.48	9.54	10.48
	3.03125	JP	15	M	0.49	8.08	8.15
	3.01786	JP	15	F	0.61	11.23	2.19
	2.78571	JP	16	F	0.27	6.53	6.12
	4.9375	SP	29	F	4.31	2.9	4.78
	2.33036	JP	19	M	0.3	5.6	8.1
	2.1875	JP	22	F	0.57	8.87	3.27
	2.71154	AP	36	F	1.92	5.24	1.48
	2.51136	AP	55	M	3.99	1.99	3.54
	4.51786	SP	34	M	4.49	1.54	11.43
	2.26786	JP	21	F	0.27	8.54	2.73
	2.63393	SP	29	F	3.18	4.46	2.8
	2.14286	JP	16	F	0.07	8.31	3.97
	2.1875	SP	33	M	2.76	7.15	2.41
	2.53571	JP	12	F	0.36	5.84	23.72
	3.48077	SP	37	F	4.16	7.94	3.74
	2.54808	JP	32	M	2.55	8.63	0.39
	2.07143	NP	39	M	0.28	5.01	0.81
	5.15	AP	42	F	9.2	5.04	3.99
	2.11607	JP	19	M	0.09	19.59	4.28
	3.33929	JP	14	F	1.47	8.76	6.58
	2.71429	JP	16	M	0.65	6.62	18.09
	2.34821	JP	24	M	0.31	12	2.94
	2.75	SP	33	F	2.29	5.28	1.35
	3.00893	SP	28	M	2.04	24.2	11.78
	3.00962	JP	27	M	1.03	27.56	3.9
	3.07353	AP	70	M	5.01	15.63	0.93
	4.5	AP	63	F	5.41	11.83	15.92
	3.6875	SP	34	F	3.05	3.26	7.06
	3.44643	JP	16	F	1.14	4.13	0.39
	2.66667	AP	41	F	1.4	9.09	7.66
	2.25	AP	35	F	0.21	13.44	2.01
	4.52083	AP	76	M	10.1	56.82	2.67
	3.58036	SP	31	M	2.36	8.13	1.41
	2.06731	JP	30	M	0.67	6.89	0.74
	2.27	JP	33	M	0.77	7.5	1.76
	1.75893	NP	24	F	0.03	8.26	17.32
	1.70536	NP	23	M	0.02	5.79	2.71
	2.4375	NP	12	F	0.25	4.82	5.31
	1.94643	NP	27	M	0.01	4.23	2.22
	1.875	NP	30	M	0.05	5	47.99
	3.63462	AP	34	M	3.51	3.98	4.26
	2.57143	AP	52	M	0.93	6.16	1.05
	2.64773	AP	55	M	2.77	3.22	8.36
	5.36538	SP	22	F	3.47	6.55	1.45
	2.75	AP	40	M	2.95	4.63	1.75
	3.14815	AP	46	F	1.97	4.14	1.58
	1.73214	NP	30	F	0.08	6.89	2.49
	1.80357	NP	24	M	0.13	1.93	4.08
	3.93269	JP	12	F	1.4	4.78	13.78
	2.60833	SP	19	F	0.9	6.04	7.14
	2.80952	AP	34	F	1.12	3.66	22.3
	1.76042	NP	23	F	0.26	6.17	16.19
	1.67308	NP	25	F	0	5.2	5.92
	1.69643	NP	23	F	0.04	3.31	3.35
	3.44086	SP	35	F	3.56	17.64	5.16
	2.34677	AP	40	F	0.71	3.18	7.28
	1.89286	NP	25	F	0.02	9.41	11.79
	4.82955	AP	45	M	6	10.72	2.46
	3.82692	AP	50	M	5.02	20.38	3.3
	2.43182	AP	52	M	4.88	2.42	1.13
	2.75962	AP	45	F	2.39	5.79	3.27
	2.58333	JP	18	F	0.71	9.09	16.12
	4.32353	SP	35	M	3.73	34.15	3.25
	2.11161	NP	39	M	0.76	3.32	0.93
	2.23661	AP	39	M	2.58	5.4	0.35
	1.73661	NP	37	F	0.11	3.29	4.71
	1.83036	NP	39	F	0.22	3.53	15.88
	2.19196	NP	37	F	0.2	8.18	2.35
	1.93304	NP	37	F	0.61	3.93	0.85
	2.125	NP	39	M	0.19	3.89	0.21
	1.89062	AP	44	M	1.73	5.54	1.78
	1.72768	NP	46	M	0.27	9.93	1.49
	5.1	SP	31	M	5.36	21.15	1.88
	2.33	SP	27	F	1.16	8.47	2.76
	4.35417	SP	33	M	4.26	6.68	1.7
	1.83929	NP	34	M	0.21	6.36	3.28
	2.60504	JP	17	F	0.4	14.23	1.61
	2.44444	JP	36	F	1.27	4.22	0.51
	2.65741	JP	27	F	0.6	13.44	4.19
	2.26786	JP	21	M	0.14	15.28	2.18
	3	SP	41	F	2.31	8.48	2.54
	2.22619	SP	36	M	1	5.77	1.26
	2.3871	JP	22	M	0.27	5.21	2.14
	3.51852	AP	37	F	3.02	7.99	1
	2.73958	SP	35	F	0.69	7.31	4.73
	2.06818	AP	49	F	0.74	4.49	7.57
	1.88393	NP	56	F	0.21	9.75	5.21
	2.69231	AP	36	F	1.67	10.28	0.21
	2.2875	AP	63	F	2.3	2.82	5.04
	3.21739	AP	68	F	3.24	4.29	0
	*Mean PD: mean whole-mouth probing pocket depth, determined at 6 sites per tooth
	**: NP-no periodontitis; AP-chronic periodontitis; SP-generalized aggressive periodontitis; JP-localized aggressive periodontitis
	***Mean ALOSS: mean whole-mouth attachment loss, determined at 6 sites per tooth
