# Supplementary material for: Anticardiolipin (aCL) in sera from periodontitis subjects activate Toll-like receptor 4 (TLR4)
Source: PLoS One. 2018 Sep 7;13(9):e0203494. doi: 10.1371/journal.pone.0203494 (PMC6128564; doi:10.1371/journal.pone.0203494)
Supplement: S2 Table — (XLSX) [file pone.0203494.s002.xlsx]

## Sheet: Sheet1
S2 Table. Supporting data for Figure 1: Activation of HEK-Blue hTLR2 and HEK-Blue hTLR4 by IgG preparations from periodontally characterized subjects
Subject classification	Serum IgG aCL	TLR2 activation (mean OD )	TLR4 activation (mean OD )
Periodontitis aCL >20	20.27	0.1435	2.41
Periodontitis aCL >20	31.97	0.151	1.59
Periodontitis aCL >20	56.82	0.194	2.42
Periodontitis aCL >20	267	0.194	2.03
Periodontitis aCL >20	39.78	0.1455	1.97
Periodontitis aCL <15	2.65		0.199
Periodontitis aCL <15	7.66		0.207
Periodontitis aCL <15	3.54		0.205
Periodontitis aCL <15	2.28		0.2
Healthy aCL <15	2.65	0.556	0.578
Healthy aCL <15	2.9	0.299	0.316
Healthy aCL <15	2.62	0.454	0.242
Healthy aCL <15	2.37	0.693	0.343
Healthy aCL <15	2.65	1.7145	0.37
