# Supplementary material for: Anticardiolipin (aCL) in sera from periodontitis subjects activate Toll-like receptor 4 (TLR4)
Source: PLoS One. 2018 Sep 7;13(9):e0203494. doi: 10.1371/journal.pone.0203494 (PMC6128564; doi:10.1371/journal.pone.0203494)
Supplement: S3 Table — (XLSX) [file pone.0203494.s003.xlsx]

## Sheet: Sheet1
S3 Table. Supporting data for Figure 2: Activation of HEK-Blue hTLR4 by IgG purified from periodontitis sera before and after immunoabsorption to remove aCL
Subject ID	TLR4 activation (OD)	IgG concentration (ug/ml)	Sample type*
1	2.1945	20	IgG
1	1.8845	10	IgG
1	1.3495	5	IgG
1	0.829	2.5	IgG
2	2.2335	20	IgG
2	2.0895	10	IgG
2	1.7315	5	IgG
2	1.21	2.5	IgG
3	2.1895	20	IgG
3	1.9855	10	IgG
3	1.5955	5	IgG
3	1.1375	2.5	IgG
1	1.2325	20	IgG-abs
1	0.5735	10	IgG-abs
1	0.387	5	IgG-abs
1	0.351	2.5	IgG-abs
2	1.2995	20	IgG-abs
2	0.6885	10	IgG-abs
2	0.4385	5	IgG-abs
2	0.3805	2.5	IgG-abs
3	0.8355	20	IgG-abs
3	0.468	10	IgG-abs
3	0.3615	5	IgG-abs
3	0.349	2.5	IgG-abs
*Sample type: HEK-Blue hTLR4 cells treated with purified IgG at the indicated concentrations, or with IgG purified from sera previously absorbed using cardiolipin-Sepharose
