# Supplementary material for: Anticardiolipin (aCL) in sera from periodontitis subjects activate Toll-like receptor 4 (TLR4)
Source: PLoS One. 2018 Sep 7;13(9):e0203494. doi: 10.1371/journal.pone.0203494 (PMC6128564; doi:10.1371/journal.pone.0203494)
Supplement: S4 Table — (XLSX) [file pone.0203494.s004.xlsx]

## Sheet: Sheet1
S4 Table. Supporting data for Figure 3: IgG-mediated stimulation of IL-8 production by HTR8/SV.neo (trophoblastic cell line),
	and inhibition by pre-treatment with mouse anti-hTLR4 or by absorption on cardiolipin-Sepharose
Periodontitis subject ID	Sample	IL-8 (ug/ml)
Control	Media	42.25
1	IgG*	2734.05
2	IgG	2777.99
3	IgG	1657.34
4	IgG	2107.8
5	IgG	1239.84
Control	Media	668.513
1	C	261.988
2	IgG-aTLR4**	218.05
3	IgG-aTLR4	42.25
4	IgG-aTLR4	240.025
5	IgG-aTLR4	415.812
Control	Media	196.075
1	IgG-absorbed***	240.025
2	IgG-absorbed	558.638
3	IgG-absorbed	0
4	IgG-absorbed	108.175
5	IgG-absorbed	108.175
IgG*: IgG at final concentration of 20 ug/ml
IgG-aTLR4**: cells first incubated with anti-human TLR4 monoclonal antibody prior to incubation with 20 ug/ml purified IgG
IgG-absorbed***: cells treated with IgG (20 ug/ml) purified from sera previously absorbed using cardiolipin-Sepharose
